# Supplementary material for: The draft genome sequence of the Japanese rhinoceros beetle Trypoxylus dichotomus septentrionalis towards an understanding of horn formation
Source: Sci Rep. 2023 May 30;13:8735. doi: 10.1038/s41598-023-35246-w (PMC10229555; doi:10.1038/s41598-023-35246-w)
Supplement: Supplementary file 2 — Supplementary Information 2. [file 41598_2023_35246_MOESM2_ESM.xlsx]

## Sheet: Table S1
Table S1. Samples used for RNA-seq
											メモ
Library name	Label	DRA ID	BioSample	Sample description	N	tissue	sex	stage	library type		notes ()	morita_id
Td11_idx1	Ov	DRA013158	SAMD00428042	The ovarioles were dissected out from the immature ovaries of an adult female.	5	ovary	female	adult	Illumina pared-end, stranded, PolyA		卵巣	200
Td11_idx2	Egg	DRA013158	SAMD00428043	The egg was dissected out from the mature ovary of an adult female.	1	egg	unknown, mixed	adult	Illumina pared-end, stranded, PolyA		卵	201
Td11_idx3	Tt	DRA013158	SAMD00428044	The testis was dissected out from an adult male.	1	testis	male	adult	Illumina pared-end, stranded, PolyA		精巣	202
Td11_idx4	EmM	DRA013158	SAMD00428045	The middle stage embryo at the stage of ventral appendage formation.	1	whole embryo	unknown, mixed	embryonic middle stage	Illumina pared-end, stranded, PolyA		胚初期	203
Td11_idx5	EmL1	DRA013158	SAMD00428046	The late stage embryo at the stage of appendages extend.	1	whole embryo	unknown, mixed	embryonic late stage 1	Illumina pared-end, stranded, PolyA		胚中期	204
Td11_idx6	EmL2	DRA013158	SAMD00428047	The late embryo at a stage slightly more developed than EmL1.	1	whole embryo	unknown, mixed	embryonic late stage 2	Illumina pared-end, stranded, PolyA		胚中期２	205
Td11_idx7	EmL3	DRA013158	SAMD00428048	The late embryo at a stage of the tracheal pits can be clearly observed.	1	whole embryo	unknown, mixed	embryonic late stage 3	Illumina pared-end, stranded, PolyA		胚後期	206
Td11_idx8	EmL4	DRA013158	SAMD00428041	The full-grown embryo.	1	whole embryo	unknown, mixed	embryonic late stage 4	Illumina pared-end, stranded, PolyA		胚孵化直前	207
Td11_idx9	MtM	DRA013158	SAMD00428049	The Malpighian tube was dissected from the male third instar larva.	1	Malpighian tube	male	third instar larva.	Illumina pared-end, stranded, PolyA		雄マルピーギ管	208
Td11_idx10	HgM	DRA013158	SAMD00428050	The hindgut was dissected out from the male third instar larva.	1	hindgut	male	third instar larva.	Illumina pared-end, stranded, PolyA		雄後腸	209
Td11_idx13	MtF	DRA013158	SAMD00428051	The Malpighian tube was dissected out from the female third instar larva.	1	Malpighian tube	female	third instar larva.	Illumina pared-end, stranded, PolyA		雌マルピーギ管	210
Td11_idx14	HgF	DRA013158	SAMD00428052	The hindgut tube was dissected out from the female third instar larva.	1	hindgut	female	third instar larva.	Illumina pared-end, stranded, PolyA		雌後腸	211
Td11_idx15	BrM	DRA013158	SAMD00428053	The brains were dissected out from the six male third instar larvae.	6	brain	male	third instar larva.	Illumina pared-end, stranded, PolyA		雄脳	212
Td11_idx18	FbM	DRA013158	SAMD00428054	The fat body was dissected out from the male third instar larva.	1	fat body	male	third instar larva.	Illumina pared-end, stranded, PolyA		雄脂肪体	213
Td11_idx20	BrF	DRA013158	SAMD00428055	The brains were dissected out from the six female third instar larvae.	6	brain	female	third instar larva.	Illumina pared-end, stranded, PolyA		雌脳	214
Td11_idx21	FbF	DRA013158	SAMD00428056	The fat body was dissected out from the female third instar larva.	1	fat body	female	third instar larva.	Illumina pared-end, stranded, PolyA		雌脂肪体	215

## Sheet: Table S2
Table S2. Repetitive elemets in T. dichotomus genome
		number of elements*	Total length (bp)	Percentage (%)
SINEs		6798	758637	0.12
	ALUs	0	0	0
	MIRs	2487	273122	0.04
LINEs		137006	48445463	7.88
	LINE1	0	0	0
	LINE2	13502	4608407	0.75
	L3/CR1	36384	15348005	2.5
LTR elements		22213	5196007	0.84
	ERVL	0	0	0
	ERVL-MaLRs	0	0	0
	ERV_classI	0	0	0
	ERV_classII	0	0	0
DNA elements		503264	176254643	28.66
	hAT-Charlie	10248	2803595	0.46
	TcMar-Tigger	6485	2377631	0.39
Unclassified:		337209	70318994	11.43
Total interspersed repeats			300973744	48.94
Small RNA:		1229	194443	0.03
Satellites:		0	0	0
Simple repeats:		69943	3380637	0.55
Low complexity:		10747	543899	0.09
Total repeat bases			304697749	49.54
* most repeats fragmented by insertions or deletions have been counted as one element

## Sheet: Table S3
Table S3. The three orthogroups annotated as transcription factors shared only by O. taurus and T. dichotomus
Orthogroup	Drosophila	Tribolium	Onthophagus	Trypoxylus	Total	Annotation (Onthophagus_gene)
OG0008116	0	0	2	1	3	transcription_factor_GATA-4-like_isoform_X1_[Onthophagus_taurus]
OG0008502	0	0	1	1	2	transcription_factor_SPT20_homolog_[Onthophagus_taurus]
OG0008958	0	0	1	1	2	transcription_factor_Sox-1-like_isoform_X1_[Onthophagus_taurus]
